# Supplementary material for: Improvement of Surimi Gel from Frozen-Stored Silver Carp
Source: Gels. 2024 May 28;10(6):374. doi: 10.3390/gels10060374 (PMC11203346; doi:10.3390/gels10060374)
Supplement: Supplementary file 1 [file gels-10-00374-s001.zip]

Archive with 1 entries (1 files):
- gels-3012964-supplementary.pdf
